# Supplementary material for: Relationship between HbA1c, fructosamine and clinical assessment of glycemic control in dogs
Source: PLoS One. 2022 Feb 25;17(2):e0264275. doi: 10.1371/journal.pone.0264275 (PMC8880912; doi:10.1371/journal.pone.0264275)
Supplement: S1 Dataset — (XLSX) [file pone.0264275.s001.xlsx]

## Sheet: Visit Data
	Dog Number	Age (yr)	Breed	Na	K	Urea N	Glucose	Cl	Fructosamine	HbA1c	Clinical Score
	1	8	m schnauz	151	4.6	18	130	110	453	5.2	12
	2	11	chihuahua	143	4.6	19	104	107	357	4.1	6
	4	10	mix	145	4.2	32	89	107	240	5.5	9
	5	9	pembroke corgi	146	5	12	280	104	369	9.5	11
	6	9	mix	153	4	21	218	113	420	6.7	11
	7	12	m schnauz	144	5	24	250	109	512	6.5	11
	8	8	lab ret	151	5.2	20	90	116	391	3.9	11
	9	6	mix	142	5.2	17	471	105	630	7.9	12
	10	7	rott	145	4.6	9	201	107	594	5.3	11
	11	11	mix	146	4.6	27	201	107	386	5.4	11
	12	8	lhasa apso	139	5.1	17	441	102	578	7.6	12
	13	7	mix	143	4.3	12	127	106	373	4.5	9
	14	6	pug	147	4.5	18	58	108	294	3.8	10
	15	6	min pin	148	4.8	12	174	110	492	4.9	7
	16	9	lab ret	150	5.3	27	294	112	456	5.6	8
	17	8	chesapeake	149	4.9	19	62	115	243	3.99	8
	19	10	bichons	137	4.8	30	455	98	431	12.6	8
	20	10	lab ret	147	5.1	11	353	110	212	8.8	5
	21	8	mix	149	4.9	28	107	109	552	4.9	11
	22	13	poodle X	145	4.6	34	93	103	369	3.9	10
	23	7	pug	136	5.8	17	720	97	558	10.1	6
	24	6	A Malamute	140	5.2	30	618	104	1173	15.4	10
	25	11	terrier/mix	150	5.1	18	339	108	336	7.5	12
	26	14	Retriever mix	141	5.1	56	141	110	341	4.8	12
	27	8	OESheepdog	147	5.4	11	359	109	614	6	10
	28	9	BeagleX	131	6.1	14	597	91	416	6.7	7
	29	11	Coton	141	5.1	11	464	104	464	5.2	11
	30	6	Pug	132	5	13	510	94	530	5.3	12
		8.85714	MEANS	144.214	4.93214	20.6071	283.786	106.25	456.571	6.48536	9.75
		2.20629	SDs	5.59336	0.448085	9.9753	188.75	5.83492	180.816	2.73742	2.10159
		14	Range - max	153	6.1	56	720	116	1173	15.4	12
		6	Range -min	131	4	9	58	91	212	3.8	5
		8.5	Median	145	5	18	234	107	425.5	5.45	10.5
		28	N=	28	28	28	28	28	28	28	28
									Fructosamine	HbA1C	clinical score
									Ref (136-350)
							good		7	4	14
							fair		8	19	9
							poor		13	5	5

## Sheet: Questionaire data
Dog Number							1	2	3	4	5	6	7	8	9	10	11	12	13	14	15	16	17	18	19	20	21	22	23	24	25	26	27	28	29	30
DOGS 3 and 18 were not included in final analysis
Question	Code
	0	1
Need for insulin Adjustment	Yes	No			Q1		1	0		0	0	1	1	1	1	0	1	1	1	0	0	0	0		1	0	1	1	0	0	1	1	0	0	1	1
Change in water Consumption	Yes - inc	No			Q2		1	0		1	1	1	1	1	1	1	1	1	1	1	1	0	1		1	1	1	1	0	1	1	1	1	0	1	1
Change in urine freq/amt	Yes	No			Q3		1	1		1	1	1	1	1	1	1	1	1	1	1	1	0	1		1	1	1	1	0	0	1	1	1	0	1	1
Change in appetite/food intake	Yes - inc	No			Q4		1	0		1	1	1	1	1	1	1	1	1	1	1	0	1	1		1	1	1	1	1	1	1	1	0	1	1	1
Change in activity level	Yes - dec	No			Q5		1	1		1	1	1	1	1	1	1	1	1	1	1	1	0	1		0	0	1	1	1	1	1	1	1	1	1	1
Increase in body weight	Yes - inc	No/Dec			Q6		1	1		0	1	0	1	0	1	1	0	1	1	0	1	1	0		1	1	1	1	1	1	1	1	1	1	1	1
Signs of hypoglycemia noticed	Yes	No			Q7		1	0		1	1	1	1	1	1	1	1	1	1	1	0	1	0		1	0	1	0	1	1	1	1	1	1	1	1
Required hypoglycemia treatment	Yes	No			Q8		1	0		1	1	1	1	1	1	1	1	1	1	1	0	1	0		1	0	1	1	1	1	1	1	1	1	1	1
Compliant with insulin dosing	No	Yes			Q9		1	1		1	1	1	0	1	1	1	1	1	1	1	1	1	1		0	0	0	0	0	1	1	1	1	0	0	1
Change body wgt >5%	Yes	No			Q10		1	1		0	1	1	1	1	1	1	1	1		1	1	1	1		0	0	1	1	0	1	1	1	1	1	1	1
Body Condition Score	Unacceptable	Acceptable			Q11		1	1		1	1	1	1	1	1	1	1	1		1	0	1	1		0	0	1	1	0	1	1	1	1	1	1	1
Hydration status	Dehydrated	Normal			Q12		1	0		1	1	1	1	1	1	1	1	1		1	1	1	1		1	1	1	1	1	1	1	1	1	0	1	1
						SCORE	12	6		9	11	11	11	11	12	11	11	12	9	10	7	8	8		8	5	11	10	6	10	12	12	10	7	11	12
